# Supplementary material for: Design of a Plant-Based Smoothie: Exploiting Ingredient Complementarity for a Diversified (Poly)phenolic Profile Quantified by Targeted LC-MS/MS Analysis
Source: Foods. 2026 Apr 9;15(8):1293. doi: 10.3390/foods15081293 (PMC13114553; doi:10.3390/foods15081293)
Supplement: Supplementary file 1 [file foods-15-01293-s001.zip]

Archive with 1 entries (1 files):
- foods-4181033-supplementary.pdf
